# Supplementary material for: Performance of ChatGPT-4o in Determining Radiology–Pathology Concordance and Management Recommendations Following Image-Guided Breast Biopsies
Source: Diagnostics (Basel). 2025 Oct 8;15(19):2536. doi: 10.3390/diagnostics15192536 (PMC12523907; doi:10.3390/diagnostics15192536)
Supplement: Supplementary file 1 [file diagnostics-15-02536-s001.zip]

Archive with 1 entries (1 files):
- diagnostics-3899550-supplementary.pdf
